# Supplementary material for: Over-Expression of TNFRSF12A Promotes Immune Suppression and Facilitates Angiogenesis in Triple-Negative Breast Cancer
Source: Biology (Basel). 2025 Oct 28;14(11):1513. doi: 10.3390/biology14111513 (PMC12650428; doi:10.3390/biology14111513)
Supplement: Supplementary file 1 [file biology-14-01513-s001.zip]

Archive with 1 entries (1 files):
- biology-3850235-supplementary.pdf
